# Supplementary material for: High-Expansion Open-Cell Polylactide Foams Prepared by Microcellular Foaming Based on Stereocomplexation Mechanism with Outstanding Oil–Water Separation
Source: Polymers (Basel). 2023 Apr 22;15(9):1984. doi: 10.3390/polym15091984 (PMC10181122; doi:10.3390/polym15091984)
Supplement: Supplementary file 1 [file polymers-15-01984-s001.zip]

Archive with 1 entries (1 files):
- polymers-2314502-supplementary.pdf
